# Supplementary material for: BRAFV600E induces reversible mitotic arrest in human melanocytes via microRNA-mediated suppression of AURKB
Source: eLife. 2021 Dec 14;10:e70385. doi: 10.7554/eLife.70385 (PMC8610417; doi:10.7554/eLife.70385)
Supplement: Figure 2—source data 1. [file elife-70385-fig2-data1.zip]

Archive with 5 entries (4 files):
- aurkb_wb/
- aurkb_wb/supp_fig_S2_source_data_aurkb.tif
- aurkb_wb/supp_fig_S2_source_data_aurkb_annotated.tiff
- aurkb_wb/supp_fig_S2_source_data_hsp90.tif
- aurkb_wb/supp_fig_S2_source_data_hsp9_annotated.tiff
