# Supplementary material for: BRAFV600E induces reversible mitotic arrest in human melanocytes via microRNA-mediated suppression of AURKB
Source: eLife. 2021 Dec 14;10:e70385. doi: 10.7554/eLife.70385 (PMC8610417; doi:10.7554/eLife.70385)
Supplement: Figure 3—source data 1. [file elife-70385-fig3-data1.zip]

Archive with 7 entries (6 files):
- dibve_wb/
- dibve_wb/figure_3A_source_data_BRAFv600e_annotated.tiff
- dibve_wb/figure_3A_source_data_BRAFv600e_pub.tif
- dibve_wb/figure_3A_source_data_hsp90.tif
- dibve_wb/figure_3A_source_data_hsp90_annotated.tif
- dibve_wb/figure_3A_source_data_phospho_erk_annotated.tiff
- dibve_wb/figure_3A_source_data_phospho_erk_pub.tif
